# Supplementary material for: Evaluation of transport conditions for autologous bone marrow-derived mesenchymal stromal cells for therapeutic application in horses
Source: PeerJ. 2016 Mar 22;4:e1773. doi: 10.7717/peerj.1773 (PMC4806605; doi:10.7717/peerj.1773)
Supplement: Supplemental Information 1 [file peerj-04-1773-s001.xlsx]

## Sheet: Volume (ul)
Container	Horse 1	Horse 2	Horse 3	Horse 4	Horse 5	Horse 6	Median	Q75	Q25	IQR	p
1. Cryotube	400	420	480	460	410	410	415	450	410	40	0.027
2. Plastic syringe/plastic tipped plunger	410	460	450	470	430	420	440	457.5	422.5	35	0.028
3. Plastic syringe/rubber tipped plunger	410	450	450	470	430	455	450	453.75	435	18.75	0.027
4. Glass syringe/rubber tipped plunger	440	450	440	480	460	455	452.5	458.75	442.5	16.25	0.027
5. CellSeal	330	400	380	420	370	410	390	407.5	372.5	35	0.028

## Sheet: Viability Trypan Blue (%)
Container	Horse 1	Horse 2	Horse 3	Horse 4	Horse 5	Horse 6	Median	Q75	Q25	IQR	p
Control	93.095	83.333	65.034	75.172	78.486	61.508	76.829	82.1213	67.5685	14.5528
1. Cryotube	82.795	48.993	8.461	4.294	39.726	36.451	38.0885	46.6763	15.4585	31.2178	0.028
2. Plastic syringe/plastic tipped plunger	82.022	44.736	10.888	19.73	46.666	30.075	37.4055	46.1835	22.3163	23.8672	0.028
3. Plastic syringe/rubber tipped plunger	80	54.166	14.988	23.717	38.867	38.823	38.845	50.3412	27.4935	22.8477	0.028
4. Glass syringe/rubber tipped plunger	77.647	44.278	5.343	22.527	49.372	43.685	43.9815	48.0985	27.8165	20.282	0.028
5. CellSeal	87.654	40	5.882	18.316	43.689	35.989	37.9945	42.7668	22.7342	20.0325	0.028

## Sheet: Adipogenic
Stain
	Horse 1	Horse 2	Horse 3	Horse 4	Horse 5	Horse 6	Median	Q75	Q25	IQR	p
Control	2	2	1	1	1	2	1.5	2	1	1
1. Cryotube	1	2	2	2	1	1	1.5	2	1	1	1
2. Plastic syringe/plastic tipped plunger	1	1	2	1	1	1	1	1	1	0	0.317
3. Plastic syringe/rubber tipped plunger	1	2	1	1	1	1	1	1	1	0	0.157
4. Glass syringe/rubber tipped plunger	2	2	2	1	1	1	1.5	2	1	1	1
5. CellSeal	1	2	2	1	1	1	1	1.75	1	0.75	0.157
Morphology
	Horse 1	Horse 2	Horse 3	Horse 4	Horse 5	Horse 6	Median	Q75	Q25	IQR	p
Control	3	3	3	3	3	3	3	3	3	0
1. Cryotube	3	3	3	3	3	3	3	3	3	0	1
2. Plastic syringe/plastic tipped plunger	3	3	3	3	3	3	3	3	3	0	1
3. Plastic syringe/rubber tipped plunger	3	3	3	3	3	3	3	3	3	0	1
4. Glass syringe/rubber tipped plunger	3	3	3	3	3	3	3	3	3	0	1
5. CellSeal	3	3	3	3	3	3	3	3	3	0	1

## Sheet: Osteogenic early
	Horse 1	Horse 2	Horse 3	Horse 4	Horse 5	Horse 6	Median	Q75	Q25	IQR	p
Control	3	1	2	2	3	1	2	2.75	1.25	1.5
1. Cryotube	3	1	2	2	2	1	2	2	1.25	0.75	0.317
2. Plastic syringe/plastic tipped plunger	3	1	2	2	2	1	2	2	1.25	0.75	0.317
3. Plastic syringe/rubber tipped plunger	3	1	2	2	1	1	1.5	2	1	1	0.317
4. Glass syringe/rubber tipped plunger	3	1	3	2	1	1	1.5	2.75	1	1.75	0.655
5. CellSeal	3	1	3	2	2	1	2	2.75	1.25	1.5	1

## Sheet: Osteogenic late
	Horse 1	Horse 2	Horse 3	Horse 4	Horse 5	Horse 6	Median	Q75	Q25	IQR	p
Control	3	3	3	3	3	3	3	3	3	0
1. Cryotube	3	3	3	3	3	3	3	3	3	0	1
2. Plastic syringe/plastic tipped plunger	3	3	3	3	3	3	3	3	3	0	1
3. Plastic syringe/rubber tipped plunger	3	3	3	3	3	3	3	3	3	0	1
4. Glass syringe/rubber tipped plunger	3	3	3	3	3	3	3	3	3	0	1
5. CellSeal	3	3	3	3	3	3	3	3	3	0	1

## Sheet: Chondrogenic SO
	Horse 1	Horse 2	Horse 3	Horse 4	Horse 5	Horse 6	Median	Q75	Q25	IQR	p
Control	2	5	3	1	2	2.5	2.25	2.875	2	0.875
1. Cryotube	5.5	6.5	2	0.5	0.5	0.5	1.25	4.625	0.5	4.125	0.833
2. Plastic syringe/plastic tipped plunger	0.5	6	2.5	1	1	1	1	2.125	1	1.125	0.174
3. Plastic syringe/rubber tipped plunger	4	6	2.5	0.5	0.5	0.5	1.5	3.625	0.5	3.125	0.673
4. Glass syringe/rubber tipped plunger	3.5	6.5	3.5	1	1	1	2.25	3.5	1	2.5	0.68
5. CellSeal	5	6.5	4	2	2	2	3	4.75	2	2.75	0.078

## Sheet: Chondrogenic AB
	Horse 1	Horse 2	Horse 3	Horse 4	Horse 5	Horse 6	Median	Q75	Q25	IQR	p
Control	1.5	2	1.5	2.5	1.5	2	1.75	2	1.5	0.5
1. Cryotube	1	3	1	1	2	1	1	1.75	1	0.75	0.395
2. Plastic syringe/plastic tipped plunger	1	1.5	2	2.5	1.5	2.5	1.75	2.375	1.5	0.875	1
3. Plastic syringe/rubber tipped plunger	1	2.5	2	2	1	2	2	2	1.25	0.75	0.655
4. Glass syringe/rubber tipped plunger	1.5	1.5	2	1	2.5	1.5	1.5	1.875	1.5	0.375	0.68
5. CellSeal	1	3	2	1.5	1.5	2	1.75	2	1.5	0.5	1

## Sheet: Chondrogenic MT
	Horse 1	Horse 2	Horse 3	Horse 4	Horse 5	Horse 6	Median	Q75	Q25	IQR	p (control)
Control	1	2	2.5	2	2	2	2	2	2	0
1. Cryotube	1	2.5	2	1	1	2	1.5	2	1	1	0.194
2. Plastic syringe/plastic tipped plunger		1.5	2	2	1.5	1	1.5	2	1.5	0.5	0.059
3. Plastic syringe/rubber tipped plunger		2	2.5	1	2	1.5	2	2	1.5	0.5	0.18
4. Glass syringe/rubber tipped plunger	1	2.5	2	1.5	2	1.5	1.75	2	1.5	0.5	0.317
5. CellSeal	1	2.5	2.5	2	1	1	1.5	2.375	1	1.375	0.276

## Sheet: CPD
	P4											P5											P6											P7
	Horse 1	Horse 2	Horse 3	Horse 4	Horse 5	Horse 6	Median	Q75	Q25	IQR		Horse 1	Horse 2	Horse 3	Horse 4	Horse 5	Horse 6	Median	Q75	Q25	IQR		Horse 1	Horse 2	Horse 3	Horse 4	Horse 5	Horse 6	Median	Q75	Q25	IQR		Horse 1	Horse 2	Horse 3	Horse 4	Horse 5	Horse 6	Median	Q75	Q25	IQR	p
Control	10.2445	12.3393	10.1029	10.5185	10.683	10.4488	10.4837	10.6008	10.2956	0.305183		14.8526	16.4704	14.0536	13.7895	13.6537	14.3261	14.1898	14.721	13.8555	0.86547		18.5841	18.7979	16.3811	14.6396	16.7988	17.82	17.3094	18.3931	16.4856	1.90754		21.5548	20.5678	19.1953	16.4921	18.7295	19.7507	19.473	20.3635	18.8459	1.51756
1. Cryotube	10.1778	12.8362	12.0633	12.9614	11.4517	10.9818	11.7575	12.4497	11.0993	1.35048		14.8329	16.4538	15.5046	15.6905	13.836	15.0095	15.257	15.644	14.877	0.766956		18.7684	19.3869	19.1221	18.6236	15.7666	18.9065	18.8374	19.0682	18.6598	0.408408		21.8114	22.2815	21.7134	20.3934	16.9069	21.6355	21.6745	21.7869	20.7039	1.08297	0.116
2. Plastic syringe/plastic tipped plunger	10.82	12.9449	11.5857	11.2511	10.8653	10.6933	11.0582	11.4184	10.8313	0.587085		15.2367	16.0568	14.5929	14.719	13.3568	14.6478	14.6834	15.1073	14.6067	0.500601		18.7306	19.0641	17.9229	17.2612	15.4995	18.4436	18.1833	18.6588	17.4266	1.2322		21.6251	21.0689	19.9278	19.4682	16.6397	20.9351	20.4314	21.0355	19.5831	1.45237	0.249
3. Plastic syringe/rubber tipped plunger	10.9724	12.9732	11.5751	11.5812	11.2622	10.4361	11.4187	11.5782	11.0448	0.533378		15.728	16.5907	14.7528	14.3954	13.4049	14.9064	14.8296	15.5226	14.4848	1.03787		19.1423	19.5614	17.6473	16.664	14.0846	18.4258	18.0366	18.9632	16.9098	2.05341		22.501	21.0504	18.9134	19.0482	15.8544	20.9681	20.0082	21.0298	18.9471	2.08273	0.463
4. Glass syringe/rubber tipped plunger	10.0216	12.6736	12.2134	10.6367	10.7044	10.4987	10.6706	11.4589	10.5332	0.925703		14.7555	16.0879	15.1465	13.7145	13.4767	14.1629	14.4592	15.0487	13.8266	1.22211		18.6719	18.7724	18.2584	15.9831	15.5521	17.8944	18.0764	18.5685	16.4609	2.10762		21.605	21.8843	20.6426	17.6652	17.4828	19.0347	19.8387	21.3644	18.0076	3.35684	0.345
5. CellSeal	10.9458	13.2212	12.1545	12.0551	11.1098	10.107	11.5825	12.1048	10.9868	1.11799		15.1097	16.3663	15.0094	14.5974	11.5964	13.6265	14.8034	15.0846	13.8692	1.21545		18.4105	19.4782	17.6006	17.5305	12.4465	17.2675	17.5655	18.208	17.3333	0.874754		20.9527	22.2505	20.5713	19.2126	13.4489	19.6518	20.1116	20.8574	19.3224	1.53494	0.753

## Sheet: Viability Trypan Blue (number)
Container	Horse 1	Horse 2	Horse 3	Horse 4	Horse 5	Horse 6	Median	Q75	Q25	IQR
1. Cryotube	2310000	2190000	270000	105000	370000	1695000	1032500	2066250	295000	1771250
2. Plastic syringe/plastic tipped plunger	2190000	2550000	735000	660000	1890000	1800000	1845000	2115000	1001250	1113750
3. Plastic syringe/rubber tipped plunger	2400000	3510000	1005000	1110000	1545000	2970000	1972500	2827500	1218750	1608750
4. Glass syringe/rubber tipped plunger	1980000	2670000	315000	1230000	1770000	2685000	1875000	2497500	1365000	1132500
5. CellSeal	2145000	1500000	330000	555000	1350000	2100000	1425000	1950000	753750	1196250
