# Supplementary material for: Evaluation of transport conditions for autologous bone marrow-derived mesenchymal stromal cells for therapeutic application in horses
Source: PeerJ. 2016 Mar 22;4:e1773. doi: 10.7717/peerj.1773 (PMC4806605; doi:10.7717/peerj.1773)
Supplement: Supplemental Information 2 [file peerj-04-1773-s002.xlsx]

## Sheet: Viability Trypan Blue (%)
Condition	Horse1	Horse 2	Horse 3	Horse 4	Horse 5	Horse 6	Median	Q75	Q25	IQR	p
Control	84.459	61	73.308	71.126	84.764	77.304	75.306	82.6703	71.6715	10.9988
1. Phosphate buffered saline; 4°C; 24 h	60	32.891	46.665		53.134	43.617	46.665	53.134	43.617	9.517	0.043
2. Phosphate buffered saline; 4°C; 48 h	14.743	29.457	24.896		34.853	23.819	24.896	29.457	23.819	5.638	0.043
3. Phosphate buffered saline; RT; 24 h	7.5	23.509	14.97		56.842	47.043	23.509	47.043	14.97	32.073	0.043
4. Phosphate buffered saline; RT; 48 h	22.222	8.695	0.543		29.745	20.383	20.383	22.222	8.695	13.527	0.043
5. Bone marrow supernatant; 4°C; 24 h	78.861	51.503	69.444	65.517	75.89	71.815	70.6295	74.8713	66.4988	8.3725	0.028
6. Bone marrow supernatant; 4°C; 48 h	48.305	48.376	45.851	56.313	49.606	61.576	48.991	54.6363	48.3227	6.3135	0.028
7. Bone marrow supernatant; RT; 24 h	68.181	48.797	67.441	62	67.484	68.632	67.4625	68.0067	63.3603	4.6465	0.028
8. Bone marrow supernatant; RT; 48 h	26.519	40.963	22.413	24.752	30.645	43.387	28.582	38.3835	25.1937	13.1898	0.028
9. Plasma; 4°C; 24 h	70.779	29.943	55.619	44.444	70.27	71.287	62.9445	70.6517	47.2378	23.414	0.028
10. Plasma; 4°C; 48 h	41.447	46.723	43.254	52.427	42.954	52.505	44.9885	51.001	43.029	7.972	0.028
11. Plasma; RT; 24 h	74.074	38.91	49.152	48.395	61.159	69.337	55.1555	67.2925	48.5843	18.7082	0.028
12. Plasma; RT; 48 h	20.61	39.759	20.382	24.137	18.529	44.136	22.3735	35.8535	20.439	15.4145	0.028
13. Hypothermosol; 4°C; 24 h	40.397	26.804	44.508	31.117	59.121	36.015	38.206	43.4802	32.3415	11.1387	0.028
14. Hypothermosol; 4°C; 48 h	31.952	40.052	44.972	37.467	38.388	50.904	39.22	43.742	37.6972	6.04475	0.028
15. Hypothermosol; RT; 24 h	53.676	32.945	34.722	21.021	46.542	48.614	40.632	48.096	33.3893	14.7067	0.028
16. Hypothermosol; RT; 48 h	33.51	26.274	1.84	1.628	23.321	27.397	24.7975	27.1163	7.21025	19.906	0.028
17. Bone marrow supernatant; -20°C; 24 h	2.84	5.789	4.627		10.33	10.483	5.789	10.33	4.627	5.703	0.043
18. Bone marrow supernatant; -20°C; 48 h	1.595	2.688	4.294		11.824	4.347	4.294	4.347	2.688	1.659	0.043
19. Bone marrow supernatant; -80°C; 24 h	0	0.925	2.931		22.033	4.705	2.931	4.705	0.925	3.78	0.043
20. Bone marrow supernatant; -80°C; 48 h	0	0.781	0.869		21.472	4.559	0.869	4.559	0.781	3.778	0.043
21. Plasma; -20°C; 24 h	2.127	6.534	6.006		5.857	16.82	6.006	6.534	5.857	0.677	0.043
22. Plasma; -20°C; 48 h	0.529	1.47	3.344		10.46	7.004	3.344	7.004	1.47	5.534	0.043
23. Plasma; -80°C; 24 h	0	0.611	2.027		13.461	8.607	2.027	8.607	0.611	7.996	0.043
24. Plasma; -80°C; 48 h	0	0.332	4.054		21.527	8.817	4.054	8.817	0.332	8.485	0.043
25. Cryostor; -20°C; 48 h	15.328	35.937	32.344		35.278	45.493	35.278	35.937	32.344	3.593	0.043
26. Cryostor; -20°C; 72 h	28.099	35.492	26.962		44.508	50.361	35.492	44.508	28.099	16.409	0.043
27. Cryostor; -80°C; 48 h	19.736	30.193	21.702		35.937	35.526	30.193	35.526	21.702	13.824	0.043
28. Cryostor; -80°C; 72 h	24.137	34.222	27.246		48.595	39.086	34.222	39.086	27.246	11.84	0.043
RT: room temperature
h: hours

## Sheet: Adipogenic
Condition	Horse1	Horse 2	Horse 3	Horse 4	Horse 5	Horse 6	Median	Q75	Q25	IQR	p
Control	3	1	2	3	2	2	2	2.75	2	0.75
1. Phosphate buffered saline; 4°C; 24 h	1.5	1	3		2	2	2	2	1.5	0.5	0.665
2. Phosphate buffered saline; 4°C; 48 h	1	1	2			1	1	1.25	1	0.25	0.18
3. Phosphate buffered saline; RT; 24 h	1.5	1	3		2	2	2	2	1.5	0.5	0.655
4. Phosphate buffered saline; RT; 48 h	1	1.25				1	1	1.125	1	0.125	0.285
5. Bone marrow supernatant; 4°C; 24 h	1.5	1	3	1.5	2	2	1.75	2	1.5	0.5	0.276
6. Bone marrow supernatant; 4°C; 48 h	1	2	3	1	2	2	2	2	1.25	0.75	0.458
7. Bone marrow supernatant; RT; 24 h	1.5	1	3	1.5	2	2	1.75	2	1.5	0.5	0.276
8. Bone marrow supernatant; RT; 48 h	1.5	2	3	1	2	2	2	2	1.625	0.375	0.461
9. Plasma; 4°C; 24 h	1.5	1	3	1.5	2	2	1.75	2	1.5	0.5	0.276
10. Plasma; 4°C; 48 h	1	2	3	1	2	2	2	2	1.25	0.75	0.458
11. Plasma; RT; 24 h	1.5	1	3	1	2	2	1.75	2	1.125	0.875	0.285
12. Plasma; RT; 48 h	1	1	2		2	2	2	2	1	1	0.317
13. Hypothermosol; 4°C; 24 h	1.5	1	3	1.5	2	2	1.75	2	1.5	0.5	0.276
14. Hypothermosol; 4°C; 48 h	1	1	1.5	1	2	2	1.25	1.875	1	0.875	0.102
15. Hypothermosol; RT; 24 h	1.5	1	3	1	2	2	1.75	2	1.125	0.875	0.285
16. Hypothermosol; RT; 48 h	1	1	3	1		2	1	2	1	1	0.276
17. Bone marrow supernatant; -20°C; 24 h
18. Bone marrow supernatant; -20°C; 48 h
19. Bone marrow supernatant; -80°C; 24 h					2		2	2	2	0
20. Bone marrow supernatant; -80°C; 48 h
21. Plasma; -20°C; 24 h
22. Plasma; -20°C; 48 h
23. Plasma; -80°C; 24 h
24. Plasma; -80°C; 48 h						2	2	2	2	0
25. Cryostor; -20°C; 48 h	1.5	1.5	3	-	2	2	2	2	1.5	0.5	1
26. Cryostor; -20°C; 72 h	1.5	3	3	-	2	2	2	3	2	1	0.593
27. Cryostor; -80°C; 48 h	1	1.5	3	-	2	2	2	2	1.5	0.5	1
28. Cryostor; -80°C; 72 h	1.5	3	3	-	2	2	2	3	2	1	0.593
RT: room temperature
h: hours

## Sheet: Osteogenic early
Condition	Horse1	Horse 2	Horse 3	Horse 4	Horse 5	Horse 6	Median	Q75	Q25	IQR	p
Control	3	3	3	3	2	3	3	3	3	0
1. Phosphate buffered saline; 4°C; 24 h	2	3	3		2	3	3	3	2	1	0.317
2. Phosphate buffered saline; 4°C; 48 h	3	3	3		2	3	3	3	3	0	1
3. Phosphate buffered saline; RT; 24 h	2	3	3		2	3	3	3	2	1	0.317
4. Phosphate buffered saline; RT; 48 h	3	3	.-		2	3	3	3	2.75	0.25	1
5. Bone marrow supernatant; 4°C; 24 h	2	3	3	3	2	3	3	3	2.25	0.75	0.317
6. Bone marrow supernatant; 4°C; 48 h	3	3	3	3	2	3	3	3	3	0	1
7. Bone marrow supernatant; RT; 24 h	2	3	3	3	2	3	3	3	2.25	0.75	0.317
8. Bone marrow supernatant; RT; 48 h	3	3	3	3	2	3	3	3	3	0	1
9. Plasma; 4°C; 24 h	2	3	3	3	2	3	3	3	2.25	0.75	0.317
10. Plasma; 4°C; 48 h	3	3	3	3	2	3	3	3	3	0	1
11. Plasma; RT; 24 h	2	3	3	3	2	3	3	3	2.25	0.75	0.317
12. Plasma; RT; 48 h	3	3	3	3	2	3	3	3	3	0	1
13. Hypothermosol; 4°C; 24 h	2	3	3	3	2	3	3	3	2.25	0.75	0.317
14. Hypothermosol; 4°C; 48 h	3	3	3	3	2	3	3	3	3	0	1
15. Hypothermosol; RT; 24 h	2	3	3	3	2		3	3	2	1	0.317
16. Hypothermosol; RT; 48 h	3	3	3	3	2		3	3	3	0	1
17. Bone marrow supernatant; -20°C; 24 h
18. Bone marrow supernatant; -20°C; 48 h
19. Bone marrow supernatant; -80°C; 24 h					2		2	2	2	0
20. Bone marrow supernatant; -80°C; 48 h
21. Plasma; -20°C; 24 h
22. Plasma; -20°C; 48 h
23. Plasma; -80°C; 24 h
24. Plasma; -80°C; 48 h
25. Cryostor; -20°C; 48 h	2	3	3		2	3	3	3	2	1	0.317
26. Cryostor; -20°C; 72 h	3	3	3		2	3	3	3	3	0	1
27. Cryostor; -80°C; 48 h	3	3	3		2	3	3	3	3	0	1
28. Cryostor; -80°C; 72 h	3	3	3		2	3	3	3	3		1
RT: room temperature
h: hours

## Sheet: Osteogenic late
Condition	Horse1	Horse 2	Horse 3	Horse 4	Horse 5	Horse 6	Median	Q75	Q25	IQR	p
Control	3	3	3	3	3	3	3	3	3	0
1. Phosphate buffered saline; 4°C; 24 h	3	3	3		3	3	3	3	3	0	1
2. Phosphate buffered saline; 4°C; 48 h	3	3	3		3	3	3	3	3	0	1
3. Phosphate buffered saline; RT; 24 h	3	3	3		3	3	3	3	3	0	1
4. Phosphate buffered saline; RT; 48 h	3	3	.-			3	3	3	3	0	1
5. Bone marrow supernatant; 4°C; 24 h	3	3	3	3	3	3	3	3	3	0	1
6. Bone marrow supernatant; 4°C; 48 h	3	3	3	3	3	3	3	3	3	0	1
7. Bone marrow supernatant; RT; 24 h	3	3	3	3	3	3	3	3	3	0	1
8. Bone marrow supernatant; RT; 48 h	2	3	3	2	3	3	3	3	2.25	0.75	0.157
9. Plasma; 4°C; 24 h	3	3	3	3	3	3	3	3	3	0	1
10. Plasma; 4°C; 48 h	3	3	3	3	3	3	3	3	3	0	1
11. Plasma; RT; 24 h	3	3	3	3	3	3	3	3	3	0	1
12. Plasma; RT; 48 h	3	3	3	2	3	3	3	3	3	0	0.317
13. Hypothermosol; 4°C; 24 h	3	3	3	3	3	3	3	3	3	0	1
14. Hypothermosol; 4°C; 48 h	3	3	3	3	3	3	3	3	3	0	1
15. Hypothermosol; RT; 24 h	3	3	3	3	3	3	3	3	3	0	1
16. Hypothermosol; RT; 48 h	2	3	3	2	3	3	3	3	2.25	0.75	0.157
17. Bone marrow supernatant; -20°C; 24 h
18. Bone marrow supernatant; -20°C; 48 h
19. Bone marrow supernatant; -80°C; 24 h					3		3	3	3	0
20. Bone marrow supernatant; -80°C; 48 h
21. Plasma; -20°C; 24 h
22. Plasma; -20°C; 48 h
23. Plasma; -80°C; 24 h
24. Plasma; -80°C; 48 h						3	3	3	3	0
25. Cryostor; -20°C; 48 h	2	3	3		3	3	3	3	3	0	0.317
26. Cryostor; -20°C; 72 h	3	3	3		3	3	3	3	3	0	1
27. Cryostor; -80°C; 48 h	2	3	3		3	3	3	3	3	0	0.317
28. Cryostor; -80°C; 72 h	3	3	3		3	3	3	3	3	0	1
RT: room temperature
h: hours

## Sheet: Chondrogenic SO
Condition	Horse1	Horse 2	Horse 3	Horse 4	Horse 5	Horse 6	Median	Q75	Q25	IQR	p
Control	4.5	4	1.75	4	1.25	5	4	4.375	2.3125	2.0625
1. Phosphate buffered saline; 4°C; 24 h	2	4.5	0.5		0	4.25	2	4.25	0.5	3.75	0.078
2. Phosphate buffered saline; 4°C; 48 h						2.75	2.75	2.75	2.75	0
3. Phosphate buffered saline; RT; 24 h	2.25	2.5				1.875	2.25	2.375	2.0625	0.3125	0.019
4. Phosphate buffered saline; RT; 48 h			0.5				0.5	0.5	0.5	0
5. Bone marrow supernatant; 4°C; 24 h	0.5	5.75	0.5	4	0.5	0.5	0.5	3.125	0.5	2.625	0.225
6. Bone marrow supernatant; 4°C; 48 h	0.5	4	0		0.25	1.75	0.5	1.75	0.25	1.5	0.068
7. Bone marrow supernatant; RT; 24 h	0.75	2.5	0.5			1.5	1.125	1.75	0.6875	1.0625	0.068
8. Bone marrow supernatant; RT; 48 h		2.5					2.5	2.5	2.5	0
9. Plasma; 4°C; 24 h	1	4	0.75	4	0.25	3.75	2.375	3.9375	0.8125	3.125	0.066
10. Plasma; 4°C; 48 h	2	2.625	0.5	4		1.25	2	2.625	1.25	1.375	0.068
11. Plasma; RT; 24 h	2	3.5	0.75			1.75	1.875	2.375	1.5	0.875	0.068
12. Plasma; RT; 48 h		3.5				1.5	2.5	3	2	1	0.18
13. Hypothermosol; 4°C; 24 h	2.25	4.25	1		1	3	2.25	3	1	2	0.104
14. Hypothermosol; 4°C; 48 h	0.75	3	0.5			1.25	1	1.6875	0.6875	1	0.066
15. Hypothermosol; RT; 24 h	1	1				2.75	1	1.875	1	0.875	0.109
16. Hypothermosol; RT; 48 h
17. Bone marrow supernatant; -20°C; 24 h
18. Bone marrow supernatant; -20°C; 48 h
19. Bone marrow supernatant; -80°C; 24 h
20. Bone marrow supernatant; -80°C; 48 h
21. Plasma; -20°C; 24 h
22. Plasma; -20°C; 48 h
23. Plasma; -80°C; 24 h
24. Plasma; -80°C; 48 h
25. Cryostor; -20°C; 48 h	1	2.125				1.125	1.125	1.625	1.0625	0.5625	0.109
26. Cryostor; -20°C; 72 h	0.5	2.25	1		0.25	2.5	1	2.25	0.5	1.75	0.043
27. Cryostor; -80°C; 48 h	0.75	4.5	1.25		0.25	2.25	1.25	2.25	0.75	1.5	0.104
28. Cryostor; -80°C; 72 h	0.5	2.125	0.75		0.25	1.25	0.75	1.25	0.5	0.75	0.042
RT: room temperature
h: hours

## Sheet: Chondrogenic AB
Condition	Horse1	Horse 2	Horse 3	Horse 4	Horse 5	Horse 6	Median	Q75	Q25	IQR	p
Control	2.75	2.5	2.25	3	2.5	2.75	2.625	2.75	2.5	0.25
1. Phosphate buffered saline; 4°C; 24 h	2.25	2	2		2	2.75	2	2.25	2	0.25	0.059
2. Phosphate buffered saline; 4°C; 48 h						2.5	2.5	2.5	2.5	0
3. Phosphate buffered saline; RT; 24 h	1.5	2.5				2.5	2.5	2.5	2	0.5	0.18
4. Phosphate buffered saline; RT; 48 h			1.5				1.5	1.5	1.5	0
5. Bone marrow supernatant; 4°C; 24 h	3	2.5	1.5	3	1.5	2.25	2.375	2.875	1.6875	1.1875	0.144
6. Bone marrow supernatant; 4°C; 48 h	2	2	1.75		1.5	2.25	2	2	1.75	0.25	0.039
7. Bone marrow supernatant; RT; 24 h	2.5	2	2			3	2.25	2.625	2	0.625	0.257
8. Bone marrow supernatant; RT; 48 h
9. Plasma; 4°C; 24 h	2.5	2.25	1	3	1.5	2.25	2.25	2.4375	1.6875	0.75	0.042
10. Plasma; 4°C; 48 h	1.75	2	1	3	1.5	2.5	1.875	2.375	1.5625	0.8125	0.042
11. Plasma; RT; 24 h	1	2.25	1			2.5	1.625	2.3125	1	1.3125	0.066
12. Plasma; RT; 48 h		2				2.5	2.25	2.375	2.125	0.25	0.18
13. Hypothermosol; 4°C; 24 h	1.5	1.25	1		1.75	2.75	1.5	1.75	1.25	0.5	0.059
14. Hypothermosol; 4°C; 48 h	2.5	1.74	1			2.25	1.995	2.3125	1.555	0.7575	0.068
15. Hypothermosol; RT; 24 h	2	1.5				2.5	2	2.25	1.75	0.5	0.109
16. Hypothermosol; RT; 48 h
17. Bone marrow supernatant; -20°C; 24 h
18. Bone marrow supernatant; -20°C; 48 h
19. Bone marrow supernatant; -80°C; 24 h
20. Bone marrow supernatant; -80°C; 48 h
21. Plasma; -20°C; 24 h
22. Plasma; -20°C; 48 h
23. Plasma; -80°C; 24 h
24. Plasma; -80°C; 48 h
25. Cryostor; -20°C; 48 h	2	2				2.5	2	2.25	2	0.25	0.109
26. Cryostor; -20°C; 72 h	1	1	1.5		1.75	2.5	1.5	1.75	1	0.75	0.042
27. Cryostor; -80°C; 48 h	2	2.5	1.5		1.75	2.5	2	2.5	1.75	0.75	0.059
28. Cryostor; -80°C; 72 h	2	2.5	1.5		1.75	2.25	2	2.25	1.75	0.5	0.059
RT: room temperature
h: hours

## Sheet: Chondrogenic MT
Condition	Horse1	Horse 2	Horse 3	Horse 4	Horse 5	Horse 6	Median	Q75	Q25	IQR	p
Control	2	2	2.25	2	2	2	2	2	2	0
1. Phosphate buffered saline; 4°C; 24 h	2	2	2		2	2	2	2	2	0	0.317
2. Phosphate buffered saline; 4°C; 48 h						2	2	2	2	0
3. Phosphate buffered saline; RT; 24 h	2	2				2	2	2	2	0	1
4. Phosphate buffered saline; RT; 48 h			2				2	2	2	0
5. Bone marrow supernatant; 4°C; 24 h	2.5	2	2	2	1.75	2	2	2	2	0	1
6. Bone marrow supernatant; 4°C; 48 h	2	2.25	2		2	2	2	2	2	0	1
7. Bone marrow supernatant; RT; 24 h	2.5	2	2			2	2	2.125	2	0.125	655
8. Bone marrow supernatant; RT; 48 h		2					2	2	2	0
9. Plasma; 4°C; 24 h	2	2.75	2	2	2	2	2	2	2	0	0.655
10. Plasma; 4°C; 48 h	2	2	2.5	2	2	2	2	2	2	0	0.317
11. Plasma; RT; 24 h	2.25	1.5	2			1.75	1.875	2.0625	1.6875	0.375	0.257
12. Plasma; RT; 48 h		2				2	2	2	2	0	1
13. Hypothermosol; 4°C; 24 h	2	2.25	2		2	2	2	2	2	0	1
14. Hypothermosol; 4°C; 48 h	2.5	1.75	2			1.75	1.875	2.125	1.75	0.375	0.705
15. Hypothermosol; RT; 24 h	2	2				2	2	2	2	0	1
16. Hypothermosol; RT; 48 h
17. Bone marrow supernatant; -20°C; 24 h
18. Bone marrow supernatant; -20°C; 48 h
19. Bone marrow supernatant; -80°C; 24 h
20. Bone marrow supernatant; -80°C; 48 h
21. Plasma; -20°C; 24 h
22. Plasma; -20°C; 48 h
23. Plasma; -80°C; 24 h
24. Plasma; -80°C; 48 h
25. Cryostor; -20°C; 48 h	2	2				1.75	2	2	1.875	0.125	0.317
26. Cryostor; -20°C; 72 h	2	2	2		2	2	2	2	2	0	0.317
27. Cryostor; -80°C; 48 h	2	2	2		2	2.25	2	2	2	0	1
28. Cryostor; -80°C; 72 h	2	2	2		2	1.5	2	2	2	0	0.18
RT: room temperature
h: hours

## Sheet: CPD
	P4												P5												Alle P6												Alle P7
Condition	Horse 1	Horse 2	Horse 3	Horse 4	Horse 5	Horse 6	Median	Q75	Q25	IQR		Condition	Horse 1	Horse 2	Horse 3	Horse 4	Horse 5	Horse 6	Median	Q75	Q25	IQR		Condition	Horse 1	Horse 2	Horse 3	Horse 4	Horse 5	Horse 6	Median	Q75	Q25	IQR		Condition	Horse 1	Horse 2	Horse 3	Horse 4	Horse 5	Horse 6	Median	Q75	Q25	IQR		p
Control	6.58886	6.39401	6.10225	5.94988	5.4727	7.05272	6.24813	6.54015	5.98798	0.552173		Controll	12.733	12.2562	11.0591	12.3299	11.9412	14.2401	12.2931	12.6323	12.02	0.612277		Controll	17.4887	16.5594	16.3198	17.8732	18.2345	19.9764	17.681	18.1442	16.7918	1.3524		Controll	20.8754	19.1016	21.4698	23.3975	23.3172	24.7955	22.3935	23.3774	21.024	2.35341
1. Phosphate buffered saline; 4°C; 24 h	7.30681	6.54569	4.64352		4.24295	8.15728	6.54569	7.30681	4.64352	2.66328		1. Phosphate buffered saline; 4°C; 24 h	12.8932	12.4956	10.4124		10.551	14.5513	12.4956	12.8932	10.551	2.34222		1. Phosphate buffered saline; 4°C; 24 h	16.903	16.8566	16.4449		14.8093	19.7176	16.8566	16.903	16.4449	0.458019		1. Phosphate buffered saline; 4°C; 24 h	21.5465	19.2409	21.0649		20.0546	25.4319	21.0649	21.5465	20.0546	1.49184		0.893
2. Phosphate buffered saline; 4°C; 48 h	2.38429	5.52435	3.54465		-0.738756	8.2981	3.54465	5.52435	2.38429	3.14006		2. Phosphate buffered saline; 4°C; 48 h	6.82802	10.8152	9.08163		-0.738756	15.0314	9.08163	10.8152	6.82802	3.98714		2. Phosphate buffered saline; 4°C; 48 h	11.0081	15.1762	12.3221		-0.738756	20.811	12.3221	15.1762	11.0081	4.16815		2. Phosphate buffered saline; 4°C; 48 h	14.044	16.9461	16.7924		-0.738756	25.9277	16.7924	16.9461	14.044	2.90205		0.08
3. Phosphate buffered saline; RT; 24 h	6.60698	6.45527	2.93311		-2.32757	7.2882	6.45527	6.60698	2.93311	3.67387		3. Phosphate buffered saline; RT; 24 h	12.0797	12.0538	8.80532		-2.32757	13.8952	12.0538	12.0797	8.80532	3.27435		3. Phosphate buffered saline; RT; 24 h	16.3531	15.4405	13.4488		-2.32757	19.6853	15.4405	16.3531	13.4488	2.90422		3. Phosphate buffered saline; RT; 24 h	20.6855	18.2128	16.1334		-2.32757	25.5773	18.2128	20.6855	16.1334	4.55207		0.0138
4. Phosphate buffered saline; RT; 48 h	2.38429	4.66666				4.55949	4.55949	4.61308	3.47189	1.14119		4. Phosphate buffered saline; RT; 48 h	7.22384	9.98699				11.1052	9.98699	10.5461	8.60541	1.94067		4. Phosphate buffered saline; RT; 48 h	9.36654	14.1345				17.4782	14.1345	15.8064	11.7505	4.05582		4. Phosphate buffered saline; RT; 48 h	12.0511	16.4621				22.813	16.4621	19.6376	14.2566	5.38096		0.109
5. Bone marrow supernatant; 4°C; 24 h	6.7278	6.7278	5.49876	4.77711	4.13103	7.78971	6.11328	6.7278	4.95752	1.77028		5. Bone marrow supernatant; 4°C; 24 h	12.8802	12.872	11.5313	10.8449	10.3159	14.8859	12.2016	12.8782	11.0165	1.86163		5. Bone marrow supernatant; 4°C; 24 h	17.4273	17.233	16.5792	16.1579	15.4984	20.9624	16.9061	17.3787	16.2632	1.11549		5. Bone marrow supernatant; 4°C; 24 h	21.437	19.7245	20.6246	20.6017	19.4715	25.9003	20.6131	21.2339	19.9438	1.29011		0.043
6. Bone marrow supernatant; 4°C; 48 h	1.68215	6.1483	4.75569	3.73151	2.63866	7.02602	4.2436	5.80015	2.91188	2.88827		6. Bone marrow supernatant; 4°C; 48 h	7.83457	11.4976	10.0465	10.2959	9.26353	13.4612	10.1712	11.1971	9.45927	1.73786		6. Bone marrow supernatant; 4°C; 48 h	11.5661	15.3945	12.9796	15.0623	15.0217	19.153	15.042	15.3115	13.4901	1.82135		6. Bone marrow supernatant; 4°C; 48 h	15.4234	18.635	17.1272	19.7174	19.1692	24.7025	18.9021	19.5804	17.5041	2.07625		0.028
7. Bone marrow supernatant; RT; 24 h	6.68864	6.52043	4.33243	3.14513	1.00243	7.73023	5.42643	6.64659	3.44195	3.20463		7. Bone marrow supernatant; RT; 24 h	11.754	12.3211	9.57781	9.4458	6.60096	14.5228	10.6659	12.1793	9.4788	2.70052		7. Bone marrow supernatant; RT; 24 h	15.9341	16.1784	13.7579	14.1125	10.2421	20.2917	15.0233	16.1173	13.8465	2.27083		7. Bone marrow supernatant; RT; 24 h	19.4787	19.1115	17.2257	18.8243	11.9242	25.6265	18.9679	19.3869	17.6254	1.76158		0.116
8. Bone marrow supernatant; RT; 48 h	2.32757	4.22748	2.00486	0.486606		4.45706	2.32757	4.22748	2.00486	2.22262		8. Bone marrow supernatant; RT; 48 h	7.85192	9.18435	8.00125	7.11739		11.1682	8.00125	9.18435	7.85192	1.33243		8. Bone marrow supernatant; RT; 48 h	11.2386	14.5759	12.8306	12.775		17.5055	12.8306	14.5759	12.775	1.80097		8. Bone marrow supernatant; RT; 48 h	13.8773	16.5808	17.0266	18.9315		23.2744	17.0266	18.9315	16.5808	2.35069		0.043
9. Plasma; 4°C; 24 h	7.0746	7.19136	5.63424	4.47027	3.68701	7.95474	6.35442	7.16217	4.76126	2.40091		9. Plasma; 4°C; 24 h	12.6116	13.2679	11.2918	10.581	10.1423	14.8443	11.9517	13.1038	10.7587	2.34509		9. Plasma; 4°C; 24 h	16.9148	17.0425	16.1516	16.0798	15.6666	20.7363	16.5332	17.0106	16.0977	0.912893		9. Plasma; 4°C; 24 h	20.4087	20.2831	20.249	20.5342	20.3102	26.4394	20.3594	20.5028	20.2898	0.212958		0.345
10. Plasma; 4°C; 48 h	2.06158	4.57791	4.5961	3.66423	2.54222	7.27313	4.12107	4.59156	2.82272	1.76884		10. Plasma; 4°C; 48 h	7.7647	9.96949	9.14318	10.191	9.48028	13.8498	9.72489	10.1356	9.22745	0.908182		10. Plasma; 4°C; 48 h	12.0076	13.9792	13.5042	15.3328	14.7859	20.0022	14.3826	15.1961	13.623	1.57306		10. Plasma; 4°C; 48 h	14.9022	17.7325	18.2382	19.8547	18.917	25.3078	18.5776	19.6203	17.8589	1.76135		0.046
11. Plasma; RT; 24 h	6.87465	7.02602	4.97553	2.1427	0.263674	8.06394	5.92509	6.98818	2.85091	4.13727		11. Plasma; RT; 24 h	12.6219	12.7949	10.5861	8.59129	7.11317	14.867	11.604	12.7517	9.08998	3.66167		11. Plasma; RT; 24 h	17.7046	17.0981	15.5429	13.6911	13.0911	20.5702	16.3205	17.553	14.1541	3.39894		11. Plasma; RT; 24 h	22.2764	19.3666	20.362	18.4576	18.048	26.6639	19.8643	21.7978	18.6848	3.113		0.6
12. Plasma; RT; 48 h	2.26853	3.69826	2.43887	-0.738756		4.54707	2.43887	3.69826	2.26853	1.42973		12. Plasma; RT; 48 h	7.87907	8.98907	8.22901	-0.738756		11.1237	8.22901	8.98907	7.87907	1.11001		12. Plasma; RT; 48 h	11.0242	13.5852	13.1087	-0.738756		17.5385	13.1087	13.5852	11.0242	2.56098		12. Plasma; RT; 48 h	14.2336	17.1298	17.4119	-0.738756		22.9846	17.1298	17.4119	14.2336	3.17834		0.043
13. Hypothermosol; 4°C; 24 h	6.93328	6.98502	5.52435	5.03011	5.04786	7.93092	6.22882	6.97209	5.16698	1.8051		13. Hypothermosol; 4°C; 24 h	12.8253	12.4042	11.5023	11.8643	11.3411	14.5909	12.1342	12.72	11.5928	1.12721		13. Hypothermosol; 4°C; 24 h	17.8375	16.1788	15.6333	17.2278	17.3421	20.5689	17.2849	17.7136	16.4411	1.27253		13. Hypothermosol; 4°C; 24 h	21.985	19.5088	19.6788	22.1369	22.3176	26.2607	22.061	22.2724	20.2553	2.01709		0.753
14. Hypothermosol; 4°C; 48 h	2.85492	6.31176	4.38915	4.96623	2.38429	7.93092	4.67769	5.97538	3.23848	2.7369		14. Hypothermosol; 4°C; 48 h	8.77616	11.7445	9.43701	11.7746	9.4148	14.5198	10.5907	11.767	9.42035	2.34668		14. Hypothermosol; 4°C; 48 h	12.5928	15.1858	13.9462	17.5218	15.7302	20.8571	15.458	17.0739	14.2561	2.81785		14. Hypothermosol; 4°C; 48 h	15.6001	18.6797	18.1101	23.4479	20.8966	25.6128	19.7881	22.8101	18.2525	4.55758		0.173
15. Hypothermosol; RT; 24 h	7.63026	6.68296	4.83955	1.58881	0.67972	7.67968	5.76125	7.39343	2.4015	4.99193		15. Hypothermosol; RT; 24 h	13.2408	11.6769	10.0538	7.65663	7.39644	14.3397	10.8654	12.8498	8.25593	4.59389		15. Hypothermosol; RT; 24 h	17.8465	15.0636	14.1512	12.556	13.4643	20.3269	14.6074	17.1508	13.636	3.51479		15. Hypothermosol; RT; 24 h	22.1789	17.3912	17.3288	17.8543	19.3164	26.2189	18.5853	21.4633	17.507	3.95633		0.116
16. Hypothermosol; RT; 48 h	1.38186	3.8269	3.17763			5.48579	3.50226	4.24162	2.72869	1.51294		16. Hypothermosol; RT; 48 h	6.93137	9.00939	8.67638	6.98039		11.779	8.67638	9.00939	6.98039	2.02899		16. Hypothermosol; RT; 48 h	10.5725	13.5057	13.2725	12.286		17.8642	13.2725	13.5057	12.286	1.21968		16. Hypothermosol; RT; 48 h	12.5773	16.513	17.4685	16.9755		23.766	16.9755	17.4685	16.513	0.955522		0.043
17. Bone marrow supernatant; -20°C; 24 h	0	0	0	0	0	0	0	0	0	0		17. Bone marrow supernatant; -20°C; 24 h	0	0	0	0	0	0	0	0	0	0		17. Bone marrow supernatant; -20°C; 24 h	0	0	0	0	0	0	0	0	0	0		17. Bone marrow supernatant; -20°C; 24 h	0	0	0	0	0	0	0	0	0	0
18. Bone marrow supernatant; -20°C; 48 h	0	0	0	0	0	0	0	0	0	0		18. Bone marrow supernatant; -20°C; 48 h	0	0	0	0	0	0	0	0	0	0		18. Bone marrow supernatant; -20°C; 48 h	0	0	0	0	0	0	0	0	0	0		18. Bone marrow supernatant; -20°C; 48 h	0	0	0	0	0	0	0	0	0	0
19. Bone marrow supernatant; -80°C; 24 h	0	2.35621	0	0	0	0	0	0	0	0		19. Bone marrow supernatant; -80°C; 24 h	0	7.21599	0	0	0	0	0	0	0	0		19. Bone marrow supernatant; -80°C; 24 h	0	11.7631	0	0	0	0	0	0	0	0		19. Bone marrow supernatant; -80°C; 24 h	0	14.6962	0	0	0	0	0	0	0	0
20. Bone marrow supernatant; -80°C; 48 h	0	0	0	0	0	0	0	0	0	0		20. Bone marrow supernatant; -80°C; 48 h	0	0	0	0	0	0	0	0	0	0		20. Bone marrow supernatant; -80°C; 48 h	0	0	0	0	0	0	0	0	0	0		20. Bone marrow supernatant; -80°C; 48 h	0	0	0	0	0	0	0	0	0	0
21. Plasma; -20°C; 24 h	0	0	0	0	0	0	0	0	0	0		21. Plasma; -20°C; 24 h	0	0	0	0	0	0	0	0	0	0		21. Plasma; -20°C; 24 h	0	0	0	0	0	0	0	0	0	0		21. Plasma; -20°C; 24 h	0	0	0	0	0	0	0	0	0	0
22. Plasma; -20°C; 48 h	0	0	0	0	0	0	0	0	0	0		22. Plasma; -20°C; 48 h	0	0	0	0	0	0	0	0	0	0		22. Plasma; -20°C; 48 h	0	0	0	0	0	0	0	0	0	0		22. Plasma; -20°C; 48 h	0	0	0	0	0	0	0	0	0	0
23. Plasma; -80°C; 24 h	0	0	0	0	0	0	0	0	0	0		23. Plasma; -80°C; 24 h	0	0	0	0	0	0	0	0	0	0		23. Plasma; -80°C; 24 h	0	0	0	0	0	0	0	0	0	0		23. Plasma; -80°C; 24 h	0	0	0	0	0	0	0	0	0	0
24. Plasma; -80°C; 48 h	0	0	0	0	0	0	0	0	0	0		24. Plasma; -80°C; 48 h	0	0	0	0	0	0	0	0	0	0		24. Plasma; -80°C; 48 h	0	0	0	0	0	0	0	0	0	0		24. Plasma; -80°C; 48 h	0	0	0	0	0	0	0	0	0	0
25. Cryostor; -20°C; 48 h	3.23435	5.75271	3.4413		1.76982	7.36836	3.4413	5.75271	3.23435	2.51836		25. Cryostor; -20°C; 48 h	8.93747	11.2254	9.08726		8.4356	13.6315	9.08726	11.2254	8.93747	2.28794		25. Cryostor; -20°C; 48 h	13.7357	15.2708	13.0036		13.8683	19.6818	13.8683	15.2708	13.7357	1.53514		25. Cryostor; -20°C; 48 h	16.1746	17.9999	17.9884		17.413	24.896	17.9884	17.9999	17.413	0.58697		0.08
26. Cryostor; -20°C; 72 h	5.14175	5.74729	3.95444		1.58881	7.75215	5.14175	5.74729	3.95444	1.79284		26. Cryostor; -20°C; 72 h	11.0338	11.22	6.63902		7.7247	14.8397	11.0338	11.22	7.7247	3.49528		26. Cryostor; -20°C; 72 h	15.2138	15.9971	12.617		13.0596	20.8084	15.2138	15.9971	13.0596	2.93754		26. Cryostor; -20°C; 72 h	19.2236	18.5393	15.6948		17.1225	26.0227	18.5393	19.2236	17.1225	2.10103		0.138
27. Cryostor; -80°C; 48 h	0.67972	6.09799	4.79823		4.30321	7.65081	4.79823	6.09799	4.30321	1.79478		27. Cryostor; -80°C; 48 h	6.12588	11.6096	10.8037		10.9919	14.0448	10.9919	11.6096	10.8037	0.805866		27. Cryostor; -80°C; 48 h	10.722	15.8526	15.4237		17.5186	20.3381	15.8526	17.5186	15.4237	2.09489		27. Cryostor; -80°C; 48 h	13.0496	18.6667	20.1902		24.4615	25.5987	20.1902	24.4615	18.6667	5.79473		0.5
28. Cryostor; -80°C; 72 h	5.32032	6.38704	5.32032		4.27339	8.21368	5.32032	6.38704	5.32032	1.06672		28. Cryostor; -80°C; 72 h	11.3706	12.2791	7.46302		10.2514	15.022	11.3706	12.2791	10.2514	2.02771		28. Cryostor; -80°C; 72 h	16.1477	17.1785	13.5864		16.5446	20.9907	16.5446	17.1785	16.1477	1.03074		28. Cryostor; -80°C; 72 h	20.1208	19.506	17.1992		21.7271	25.7889	20.1208	21.7271	19.506	2.22105		0.345

## Sheet: Viability Trypan Blue (number)
Condition	Horse1	Horse 2	Horse 3	Horse 4	Horse 5	Horse 6	Median	Q75	Q25	IQR
1. Phosphate buffered saline; 4°C; 24 h	1950000	1860000	2700000		2670000	2460000	2460000	2670000	1950000	720000
2. Phosphate buffered saline; 4°C; 48 h	575000	1140000	1800000		1605000	1665000	1605000	1665000	1140000	525000
3. Phosphate buffered saline; RT; 24 h	1650000	1065000	750000		3240000	2625000	1650000	2625000	1065000	1560000
4. Phosphate buffered saline; RT; 48 h	850000	240000	30000		1575000	1275000	850000	1275000	240000	1035000
5. Bone marrow supernatant; 4°C; 24 h	2425000	2055000	3375000	3420000	4155000	3975000	3397500	3836250	2662500	1173750
6. Bone marrow supernatant; 4°C; 48 h	425000	2235000	1575000	3345000	2835000	3750000	2535000	3217500	1740000	1477500
7. Bone marrow supernatant; RT; 24 h	1500000	2130000	3915000	4185000	3300000	4365000	3607500	4117500	2422500	1695000
8. Bone marrow supernatant; RT; 48 h	1200000	2040000	1560000	1500000	1425000	2805000	1530000	1920000	1443750	476250
9. Plasma; 4°C; 24 h	2725000	1590000	2895000	2640000	2730000	4320000	2727500	2853750	2661250	192500
10. Plasma; 4°C; 48 h	1575000	2460000	3030000	3240000	2835000	3300000	2932500	3187500	2553750	633750
11. Plasma; RT; 24 h	1500000	1500000	2610000	2715000	3165000	3765000	2662500	3052500	1777500	1275000
12. Plasma; RT; 48 h	675000	1980000	1440000	1575000	945000	3105000	1507500	1878750	1068750	810000
13. Hypothermosol; 4°C; 24 h	1525000	1170000	2310000	1755000	2625000	2820000	2032500	2546250	1582500	963750
14. Hypothermosol; 4°C; 48 h	1350000	2295000	3690000	2175000	2430000	2955000	2362500	2823750	2205000	618750
15. Hypothermosol; RT; 24 h	1825000	1275000	1875000	1050000	2625000	2895000	1850000	2437500	1412500	1025000
16. Hypothermosol; RT; 48 h	1575000	1005000	135000	75000	990000	1500000	997500	1376250	348750	1027500
17. Bone marrow supernatant; -20°C; 24 h	125000	330000	270000		375000	585000	330000	375000	270000	105000
18. Bone marrow supernatant; -20°C; 48 h	75000	150000	210000		525000	210000	210000	210000	150000	60000
19. Bone marrow supernatant; -80°C; 24 h	0	45000	135000		975000	180000	135000	180000	45000	135000
20. Bone marrow supernatant; -80°C; 48 h	0	30000	30000		1050000	225000	30000	225000	30000	195000
21. Plasma; -20°C; 24 h	75000	345000	300000		210000	1095000	300000	345000	210000	135000
22. Plasma; -20°C; 48 h	25000	30000	150000		375000	435000	150000	375000	30000	345000
23. Plasma; -80°C; 24 h	0	30000	90000		420000	510000	90000	420000	30000	390000
24. Plasma; -80°C; 48 h	0	15000	135000		930000	660000	135000	660000	15000	645000
25. Cryostor; -20°C; 48 h	525000	2415000	1635000		1995000	3180000	1995000	2415000	1635000	780000
26. Cryostor; -20°C; 72 h	850000	1890000	1185000		2310000	3135000	1890000	2310000	1185000	1125000
27. Cryostor; -80°C; 48 h	750000	1635000	765000		2070000	2025000	1635000	2025000	765000	1260000
28. Cryostor; -80°C; 72 h	700000	1155000	1410000		2595000	2310000	1410000	2310000	1155000	1155000
RT: room temperature
h: hours
